# Supplementary material for: The Relative Positioning of B and T Cell Epitopes Drives Immunodominance
Source: Vaccines (Basel). 2022 Jul 31;10(8):1227. doi: 10.3390/vaccines10081227 (PMC9413633; doi:10.3390/vaccines10081227)
Supplement: Supplementary file 1 [file vaccines-10-01227-s001.zip]

Archive with 22 entries (19 files):
- Vaccines Supplementary files Revised proofs/
- Vaccines Supplementary files Revised proofs/.DS_Store
- Vaccines Supplementary files Revised proofs/Table S1.xlsx
- Vaccines Supplementary files Revised proofs/Table S2.xlsx
- Vaccines Supplementary files Revised proofs/Table S3.xlsx
- Vaccines Supplementary files Revised proofs/Table S4.xlsx
- Vaccines Supplementary files Revised proofs/Table S5.xlsx
- Vaccines Supplementary files Revised proofs/Table S6.xlsx
- Vaccines Supplementary files Revised proofs/Table S7.xlsx
- Vaccines Supplementary files Revised proofs/vaccines-1784638  supplementary.docx
- __MACOSX/
- __MACOSX/._Vaccines Supplementary files Revised proofs
- __MACOSX/Vaccines Supplementary files Revised proofs/
- __MACOSX/Vaccines Supplementary files Revised proofs/._.DS_Store
- __MACOSX/Vaccines Supplementary files Revised proofs/._Supplementary Figures revised proofs.pdf
- __MACOSX/Vaccines Supplementary files Revised proofs/._Table S1.xlsx
- __MACOSX/Vaccines Supplementary files Revised proofs/._Table S2.xlsx
- __MACOSX/Vaccines Supplementary files Revised proofs/._Table S3.xlsx
- __MACOSX/Vaccines Supplementary files Revised proofs/._Table S4.xlsx
- __MACOSX/Vaccines Supplementary files Revised proofs/._Table S5.xlsx
- __MACOSX/Vaccines Supplementary files Revised proofs/._Table S6.xlsx
- __MACOSX/Vaccines Supplementary files Revised proofs/._Table S7.xlsx
