# Supplementary material for: The Relative Positioning of B and T Cell Epitopes Drives Immunodominance
Source: Vaccines (Basel). 2022 Jul 31;10(8):1227. doi: 10.3390/vaccines10081227 (PMC9413633; doi:10.3390/vaccines10081227)
Supplement: Supplementary file 1 [file vaccines-10-01227-s001.zip › Vaccines Supplementary files Revised proofs/Table S1.xlsx]

## Sheet: Foglio1
	Measle GP epitopes
	CD4 T cell epitopes
	Position in ref and PDB	Sequence
	321-340	LVKLGVWKSPTDMQSWVPLS	J. Marttila et al., Journal of General Virology 1999
	330-350	TDMQSWVPLSTDDPVIDRLY
	443-457	LYKSNHNNVYWLTIP	Obeid E. Obeid et al., Journal of General Virology 1993
	453-468	YWLTIPPMKNLALGV
	B cell neutralizing epitopes
	Position in ref and PDB	Sequence
	309-318	PYQGSGKGVS	Maino Tahara et al., Journal of Virology 2013
	380-400	TCFQQACKGKIQALCENPEWA
	377-378	RM
