# Supplementary material for: The Relative Positioning of B and T Cell Epitopes Drives Immunodominance
Source: Vaccines (Basel). 2022 Jul 31;10(8):1227. doi: 10.3390/vaccines10081227 (PMC9413633; doi:10.3390/vaccines10081227)
Supplement: Supplementary file 1 [file vaccines-10-01227-s001.zip › Vaccines Supplementary files Revised proofs/Table S3.xlsx]

## Sheet: Foglio1
	VSV-Ind-GP epitopes
	CD4 T epitopes (aa)
	Position in ref and PDB	Sequence
	52-71	IQADGWMCHASKWVTTCDFR	BL/6	Christoph Burkhart et al., Journal of Virology 1994
	316-335	FTIINGTLKYFETRYIRVDI
	415-433	not in pdb
	349-368	GTTTERELWDDWAPYEDVEI
	52-71	IQADGWMCHASKWVTTCDFR	Balb/c
	85-104	FTPSVEQCKESIEQTKQGTW
	338-368	PILSRMVGMISGTTTERELWDDWAPYEDVEI
	B neutralizing epitopes (aa)	Sequence
	382-400	FPLYMIGHGMLDSDLHLSS	Walter Keil et al., Virology 1989
