# Supplementary material for: The Relative Positioning of B and T Cell Epitopes Drives Immunodominance
Source: Vaccines (Basel). 2022 Jul 31;10(8):1227. doi: 10.3390/vaccines10081227 (PMC9413633; doi:10.3390/vaccines10081227)
Supplement: Supplementary file 1 [file vaccines-10-01227-s001.zip › Vaccines Supplementary files Revised proofs/Table S4.xlsx]

## Sheet: SARS-CoV-2
Covid-19 Spike epitopes
CD4 epitopes
Peptide	Position in ref and PDB	Amino acid sequence	Patients who responded
S-34a	166-180	CTFEYVSQPFLMDLE	10	Yanchun Peng et al., Nat Imm 2020
S-151a	751-765	NLLLQYGSFCTQLNR	8
S-174a	866-880	TDEMIAQYTSALLAG	6
B cell epitopes
Position in ref and PDB	Amino acid sequence
209-226	PINLVRDLPQGFSALEPL	Shuai Lu et al., bioRx 2020
553-570	TESNKKFLPFQQFGRDIA
769-786	GIAVEQDKNTQEVFAQVK
809-826	PSKPSKRSFIEDLLFNKV
556-570	TESNKKFLPFQQFGRDIA	Chek Meng Pon et al., Nat Comm. 2020; Shuai Lu et al., bioRx 2020
675-689	Not shown on PDB
721-732	SFIEDLLFNKV
Spike-stem-helix	1148-1556	FKEELDKYF	Highly conserved	Dora Pinto et al., Science 2021
