# Supplementary material for: The Relative Positioning of B and T Cell Epitopes Drives Immunodominance
Source: Vaccines (Basel). 2022 Jul 31;10(8):1227. doi: 10.3390/vaccines10081227 (PMC9413633; doi:10.3390/vaccines10081227)
Supplement: Supplementary file 1 [file vaccines-10-01227-s001.zip › Vaccines Supplementary files Revised proofs/Table S7.xlsx]

## Sheet: Sheet1
		Relative positioning of B and T cell epitope
	Antigen immunogenicity	Distant	Adjacent	Overlapping
	Strong nAb inducers	20 (54.1) [0.40]	14 (37.8) [3.72]	3 (8.1) [6.01]
	Poor nAb inducers	11 (37.9) [0.50]	1 (3.4) [4.74]	17 (58.6) [7.67]
	The chi-square statistic is 23.0485. The p-value is < 0.00001.
	The contingency table above provides the following information: the total observed epitope inter-positioning, (the percentage of total epitope inter-positioning), and [the chi-square statistic for each cell].
